# Supplementary material for: Aflatoxin B1 DNA-Adducts in Hepatocellular Carcinoma from a Low Exposure Area
Source: Nutrients. 2022 Apr 15;14(8):1652. doi: 10.3390/nu14081652 (PMC9024438; doi:10.3390/nu14081652)
Supplement: Supplementary file 1 [file nutrients-14-01652-s001.zip]

Archive with 1 entries (1 files):
- nutrients-1655328-supplementary.pdf
